# Supplementary material for: Analysis of RNA yield in extracellular vesicles isolated by membrane affinity column and differential ultracentrifugation
Source: PLoS One. 2020 Nov 6;15(11):e0238545. doi: 10.1371/journal.pone.0238545 (PMC7647092; doi:10.1371/journal.pone.0238545)
Supplement: S2 File — (XLSX) [file pone.0238545.s005.xlsx]

## Sheet: Figure 2
	DU-CS	Exo-CS
Exp. 1	144	152
Exp.2	161.2	152.3
Exp. 3	144.9	118.3
	DU-CS	Exo-CS
Exp. 1	3160000000	419000000000
Exp.2	4100000000	800000000000
Exp. 3	3900000000	1200000000000
	DU-CS	Exo-CS	DU-CS	Exo-CS
Exp. 1 SUDHL6	7.55676	0.78243	6.5572	0.8045
Exp. 2 SUDHL6	7.9323	0.873871	5.25615	1.44257

## Sheet: Figure 3
	DU-Plasma	Exo-Plasma
Cont 8a	114.6	210.7
Cont 9a	130	191
Cont 10a	129.5	182.2
Cont 11a	129.9	243.2
Cont 12 a Pel1	145.6	235.5
13a	154.8	214
14a	145.5	232.5
	DU-Plasma	Exo-Plasma
Cont 8a	73500000000	350000000000
Cont 9a	67000000000	96200000000
Cont 10a	96000000000	225000000000
Cont 11a	14700000000	385000000000
Cont 12a Pel1	67200000000	250000000000
13a	43000000000	264000000000
14a	71000000000	138000000000

## Sheet: Figure 7
	DU-CS	DU-CS PK RNAse A	Exo-CS	Exo-CS PK RNAse A
Exp. 1 SUDHL6	91.4	0.85	255.4	25.04
Exp. 2 SUDHL6	160	8.4	91.9
Exp. 3 SUDHL6	9.17	0.8	102.2	73.64
	DU-Plasma	DU-Plasma PK + RNAse A	Exo-Plasma	Exo-Plasma PK + RNAse A
ELP017	1.09
Plasma 270120	0.735	0.392	4.6	3.9
ELP001	0.4	0.22

## Sheet: Supp S1
	PBS	Dil. DU-Plasma	DU-Plasma
Cont 8a	63000000	650000000	74000000000
Cont 9a	190000000	866000000	67000000000
Cont 10a	89000000	863000000	96000000000
Cont 11a	52000000	345000000	15000000000
13a	120000000	1500000000	43000000000
14a	120000000	870000000	71000000000
	Buffer XE	Dil. Exo-Plasma	Exo-Plasma
Cont 8a	66400000	767000000	350000000000
Cont 9a	256000000	737000000	96200000000
Cont 10a	452000000	882000000	225000000000
Cont 11a	215000000	1000000000	385000000000
13a	176000000	1500000000	264000000000
14a	176000000	870000000	138000000000

## Sheet: Supp S3
	Neg. Cont	DU-Plasma	Exo-Plasma	Exo-Plasma PK RNAseA
Exp. 1	3.08	4.5	53	21.8
Exp. 2			49.9	39.8
Exp. 3			44.9	33.5
